# Supplementary material for: Evaluating the Antagonistic Potential of Actinomycete Strains Isolated From Sudan’s Soils Against Phytophthora infestans
Source: Front Microbiol. 2022 Jun 29;13:827824. doi: 10.3389/fmicb.2022.827824 (PMC9277107; doi:10.3389/fmicb.2022.827824)
Supplement: Supplementary file 3 [file Table_2.XLSX]

## Sheet: Sheet1
Table S2: Morphological and physiological characterization of Actinomycetes isolates
NO.	Code	Aerial mass colour	Reverse side pigments	Melanoid pigments	Soluble pigments	Spore chain morphology
1	B1	Gray	Violet	++	-	MV
2	B2	White	White	++	-	RA
3	B3	Gray / White	White	+	-	F		R	Rectus
4	B4	Gray / White	Brown	+	-	RA		RA	Retinaculum-Apertum
5	B5	Gray	Gray	-	-	F		MV	Monoverticillus
6	B6	Green / Blue	Dark brown	-	-	F		F	Flexibilis
7	B7	White	White	-	yellow	MV		S	Spira
8	B8	Gray	Brown	+	-	R
9	B9	Gray / White	Brown	++	-	F
10	B10	Gray / White	Brown	+	-	F
11	B13	Gray	Gray	-	-	R
12	B14	Gray	Dark gray	-	gray/green	F
13	B15	Yellow	White	-	yellow	F
14	B17	Gray	Brown	-	-	F
15	B18	Yellow	Yellow	-	-	F
16	B19	White	White	-	-	F
17	B21	Gray	Brown	-	-	F
18	B22	Yellow	Yellow	-	-	F
19	B23	Gray	Yellow	-	-	F
20	B25	White	White	-	-	F
21	B28	Gray / White	White	-	-	F
22	B29	Gray	Gray	-	-	F
23	B30	Gray	Gray	-	-	F
24	B32	Gray	Yellow	+	-	F
25	B33	Gray / White	Gray	+	-	F
26	B34	Gray / White	White	+	-	F
27	B35	Gray / White	Brown / Yellow	-	-	F
28	B37	Yellow	Yellow	-	-	F
29	B38	Yellow	Yellow	-	-	MV
30	B39	Gray / White	Brown	-	-	F
31	B40	Gray / White	White	-	-	R
32	B41	Gray	Brown	-	-	MV
33	B42	Gray / White	Brown / White	+	-	F
34	B43	Gray	Red	-	yellow/red	MV
35	B44	Gray	Brown	-	-	F
36	B45	Gray / White	Yellow	-	-	MV
37	B46	Gray / White	White	-	-	F
38	B47	Gray / White	Gray	-	-	F
39	B48	Gray / White	Gray	-	-	F
40	B49	White	White	++	-	F
41	B50	White / Pink	Pink	+	red	R
42	B51	White / Pink	Pink	+	red	F
43	B52	White / Pink	Pink	+	red	F
44	B53	White / Pink	Pink	+	red	F
45	B54	Yellow	Yellow	-	-	F
46	B55	Gray	Brown / Gray	+	-	F
47	B56	White	Brown	-	-	F
48	B57	Yellow	Yellow	-	yellow	F
49	B58	Blue / white	White	-	green	MV
50	B59	Gray	White	+	-	R
51	B60	Gray /white	Gray / white	+	-	RA
52	B61	Gray	Brown	+++	-	F
53	B62	Gray	Gray	+	-	F
54	B63	White	White	+	-	RA
55	B64	Gray	White	-	-	F
56	B65	Gray	Brown	++	-	RA
57	B66	Gray White Green	Brown	+++	-	RA
58	B67	White	White	-	-	RA
59	B68	Gray	Gray	+	-	F
60	B69	White	White	-	-	R
61	B70	Gray	Gray	-	-	F
62	B71	Gray /white	Redish brown	+++	-	RA
63	B72	White	White/gray	+	-	F
64	B73	White	Gray	+	-	RA
65	B74	Gray	Brown	+	-	RA
66	B75	White / gray	Gray	-	-	RA
67	B76	White / gray	Gray	++	-	RA
68	B77	Gray	Brown	+	-	RA
69	B78	Gray	White / brown	-	-	RA
70	B79	White / gray	Gray /white	-	-	RA
71	B80	White	White	++	-	RA
72	B81	White/ gray	Gray	++	-	RA
73	B82	Gray	Gray	-	-	RA
74	B83	Gray	Gray	+	-	RA
75	B84	Gray	Brown	+	-	RA
76	B85	White	Gray	-	-	RA
77	B86	White/ gray	White/ brown	++	-	RA
78	B87	White	Gray	-	-	RA
79	B88	White	White	++	-	RA
80	B89	White /gray	Brown	++	-	RA
81	B90	Gray	Brown	+	-	S
82	B91	Gray	Brown	-	-	F
83	B92	White	Brown	-	-	RA
84	B93	Red	Red `	-	red	F
85	B94	White	Gray	-	-	F
86	B95	Brown	Brown	-	-	F
87	B96	Brown	Brown	+	-	F
88	B97	White/ yellow	White / yellow	++	-	F
89	B98	White /brown	White /brown	++	-	F
90	B99	Yellow	Yellow	+	-	F
91	B100	White	Brown	+	-	F
92	B101	White	White/ brown	+++	-	F
93	B102	White	Brown	+	-	F
94	B103	White	White/ brown	+++	-	RA
95	B104	White/ brown	White/ brown	+	-	F
96	B105	White	White/ brown	+	-	F
97	B106	White/ brown	White/ brown	-	red	F
98	B107	White/ gray	White/ brown	-	-	RA
99	B108	White/ orange	White/ orange	-	-	RA
100	B109	white	White	-	-	F
101	B110	White	Dark brown	+	-	F
102	B111	White/ yellow	White/ yellow	+++	-	F
103	B112	White/ yellow	White	+++	-	F
104	B113	Brown/ red	Brown/ red	++	-	F
105	B114	Yellow	Yellow	+	-	RA
106	B115	Gray	Gray	+	-	RA
107	B116	Gray	Gray	+	-	RA
108	B117	Gray	Gray	+	-	RA
109	B118 G	White	Yellow	+	-	F
110	B118 R	White	Red	+	-	F
111	B119	Gray	White	-	-	F
112	B120	White/ brown	White	++	-	F
113	B121	Gray	White	++	-	RA
114	B122	Yellow	Yellow	-	yellow	F
115	B123	White	White	-	-	F
116	B124	White	White	+	-	RA
117	B126	White	White	+	-	F
118	B127	Gray	Gray	+	-	RA
119	B128	White	White	+	-	RA
120	B129	Gray/ white	White	+	-	RA
121	B130	Pink	Pink	+	red	RA
122	B131	Brown	Brown	-	-	F
123	B132	Yellow	Yellow	-	-	RA
124	B133	Gray	Gray	+	-	F
125	B134	Gray/ white	Brown	-	-	F
126	B135	Gray/ white	Gray/ brown	-	-	F
127	B136	Gray/ green	Gray	-	-	F
128	B137	Gray	Gray/ white	++	-	RA
129	B138	Gray	Gray/ brown	-	-	RA
130	B139	Gray	Gray/ brown	+	yellow	F
131	B140	White/ gray	Brown	-	-	F
132	B141	Gray/ green	Gray	+	-	F
133	B142	Gray	Brown	+	yellow	RA
134	B143	Gray	Gray	-	-	RA
135	B144	Gray/ white	Brown	-	yellow	RA
136	B145	White	White	-	-	RA
137	B146	Gray	Gray	+	-	F
138	B147	Gray	Gray	-	-	F
139	B148	Gray	Gray	+	-	RA
140	B149	Gray	White	++	-	RA
141	B150	Yellow	Yellow	-	-	F
142	B151	Gray	White	-	-	RA
143	B152	Gray	Gray	-	-	RA
144	B153	Gray	Gray	+	-	F
145	B154	Gray	Gray	-	-	F
146	B155	Gray	Gray	-	-	RA
147	B156	Gray	Gray	-	-	RA
148	B157	Gray	Gray	-	-	RA
149	B158	Gray	Gray	+	-	RA
150	B159	White	White	+	-	RA
151	B160	White	White	+	-	RA
152	B161	White	White	+	-	RA
153	B162	White	White	+	-	RA
154	B163	Gray	Gray	-	-	RA
155	B164	Gray	White	+	-	RA
156	B165	Gray	White/ brown	-	-	RA
157	B166	White	White	-	-	RA
158	B167	Gray	Gray	-	-	RA
159	B168	Gray	White	+	-	F
160	B169	White	White	+	-	RA
161	B170	White	Brown	+	-	F
162	B171	White/ red	Red	++	-	F
163	B172	White	White	+	-	RA
164	B173	White	Brown	++	-	F
165	B174	Red/ white	Red	-	-	F
166	B175	White	Brown	+	-	F
167	B176	White	Brown	++	-	F
168	B177	White	Brown	+++	-	F
169	B178	White	White	++	-	F
170	B179	White	Brown	+++	-	F
171	B180	White	Brown	++	-	F
172	B181	White	Brown	++	-	F
173	B182	White	Brown	++	-	F
174	B183	White	Brown	++	-	F
175	B184	Gray	Gray	++	Violet	F
