# Supplementary material for: Evaluating the Antagonistic Potential of Actinomycete Strains Isolated From Sudan’s Soils Against Phytophthora infestans
Source: Front Microbiol. 2022 Jun 29;13:827824. doi: 10.3389/fmicb.2022.827824 (PMC9277107; doi:10.3389/fmicb.2022.827824)
Supplement: Supplementary file 4 [file Table_3.XLSX]

## Sheet: Sheet1
Table S3: Ability of Actinomycetes isolates to utilize different carbohydrates as sole carbon source
NO.	Code	Arabinose	Cellulose	Fructose	Inositol	Mannitol	Raffinose	Rhamnose	Sucrose	Xylose
1	B1	++	+	+	+	++	++	+	++	++
2	B2	++	-	++	+	++	++	-	±	++
3	B3	++	++	++	+	++	±	++	++	++		++	Strongly positive utilization
4	B4	±	-	++	+	++	++	-	++	++		+	Positive utilization
5	B5	++	-	++	+	±	++	-	++	++		±	Doubtful utilization
6	B6	±	++	+	-	±	±	±	-	±		-	Negative utilization
7	B7	++	++	++	++	++	++	++	++	++		ND	Not determined
8	B8	++	++	+	-	++	++	+	+	±
9	B9	+	++	++	++	++	+	+	±	++
10	B10	+	++	++	+	++	+	++	±	++
11	B13	++	++	++	++	++	++	++	++	++
12	B14	++	++	++	-	-	-	++	-	-
13	B15	++	++	+	++	++	+	±	+	+
14	B17	++	++	++	-	++	-	-	-	±
15	B18	++	-	++	-	++	++	-	±	-
16	B19	++	±	++	-	++	++	-	±	-
17	B21	++	+	++	-	-	++	-	-	-
18	B22	++	±	-	-	±	+	-	±	-
19	B23	++	+	-	±	-	±	±	±	-
20	B25	++	+	-	-	±	+	-	+	-
21	B28	++	-	-	-	++	++	-	+	+
22	B29	++	±	-	-	-	++	-	+	+
23	B30	+	±	++	±	-	++	±	+	++
24	B32	++	-	++	-	-	++	-	+	+
25	B33	-	-	-	-	++	-	-	-	-
26	B34	++	++	+	++	++	++	++	++	++
27	B35	++	++	++	+	++	±	++	++	+
28	B37	++	++	+	+	+	+	+	+	++
29	B38	+	+	++	-	±	±	±	++	++
30	B39	±	-	-	-	-	++	-	-	-
31	B40	-	-	-	-	-	++	-	-	-
32	B41	±	+	+	-	±	++	-	-	-
33	B42	±	++	-	-	-	++	-	±	±
34	B43	-	++	±	-	+	++	-	±	+
35	B44	++	-	-	±	++	++	±	++	-
36	B45	++	-	+	-	+	++	±	++	-
37	B46	+	±	+	+	++	++	-	++	+
38	B47	-	-	+	-	-	++	-	++	±
39	B48	+	-	+	±	±	++	-	++	+
40	B49	++	++	+	±	++	+	++	+	+
41	B50	+	±	±	-	-	+	±	-	+
42	B51	+	±	-	±	++	++	±	-	-
43	B52	+	±	-	±	++	++	±	-	-
44	B53	+	-	-	±	++	++	±	-	-
45	B54	+	++	-	±	++	-	-	-	-
46	B55	++	+	++	±	-	++	±	++	++
47	B56	-	-	-	-	-	-	-	-	-
48	B57	++	-	-	-	-	-	-	-	-
49	B58	++	-	-	-	-	-	-	-	-
50	B59	++	±	+	-	-	++	-	±	++
51	B60	±	±	-	-	-	-	-	±	++
52	B61	±	±	±	±	-	-	-	+	+
53	B62	+	+	++	++	++	++	++	+	+
54	B63	+	-	+	-	±	+	±	+	+
55	B64	-	-	+	-	-	-	-	-	-
56	B65	++	++	++	±	+	±	+	+	+
57	B66	-	-	++	-	+	+	-	-	-
58	B67	+	-	-	-	-	±	±	+	+
59	B68	±	-	-	±	±	±	-	±	-
60	B69	-	-	-	-	±	-	-	-	-
61	B70	-	±	-	-	+	-	-	+	++
62	B71	++	++	-	-	++	+	-	+	++
63	B72	+	++	-	-	++	±	±	++	++
64	B73	++	+	±	-	++	++	++	++	++
65	B74	++	-	++	-	++	+	±	++	-
66	B75	++	-	++	±	++	++	-	++	++
67	B76	++	+	++	-	++	+	±	++	++
68	B77	+	-	++	-	±	+	-	++	±
69	B78	±	-	-	-	-	-	-	-	-
70	B79	-	-	-	±	±	-	-	-	+
71	B80	++	-	+	-	++	±	±	+	+
72	B81	++	±	+	-	++	±	++	+	++
73	B82	++	++	++	±	++	±	++	+	++
74	B83	++	++	++	±	++	±	++	+	++
75	B84	-	++	+	++	++	++	++	+	+
76	B85	++	++	++	++	++	++	++	++	++
77	B86	+	±	±	±	+	++	±	+	+
78	B87	++	+	++	±	++	±	+	+	++
79	B88	++	+	++	±	++	±	+	++	++
80	B89	++	-	+	-	+	+	±	+	+
81	B90	++	+	++	+	++	±	++	++	++
82	B91	++	±	++	-	++	±	+	+	++
83	B92	++	±	++	±	++	-	±	++	++
84	B93	±	-	-	-	±	±	-	++	++
85	B94	++	-	-	-	++	++	-	++	+
86	B95	++	++	+	+	++	+	+	++	+
87	B96	-	-	-	-	-	-	-	-	-
88	B97	+	+	+	++	+	+	+	+	+
89	B98	++	++	++	-	++	++	-	++	++
90	B99	+	±	-	-	++	++	-	++	-
91	B100	-	-	++	-	++	++	-	++	-
92	B101	ND	ND	ND	ND	ND	ND	ND	ND	ND
93	B102	+	+	++	++	++	+	+	±	+
94	B103	++	++	++	+	++	+	++	++	++
95	B104	±	+	±	++	++	+	+	±	+
96	B105	±	-	+	+	+	±	+	+	±
97	B106	++	±	+	+	+	+	++	+	+
98	B107	++	++	++	++	++	++	+	+	++
99	B108	++	++	++	++	++	++	++	++	++
100	B109	++	++	++	++	++	++	++	+	++
101	B110	-	±	-	-	-	+	-	-	-
102	B111	++	+	++	-	++	++	-	++	++
103	B112	±	++	++	-	-	++	-	++	++
104	B113	++	-	+	+	+	++	++	+	++
105	B114	ND	ND	ND	ND	ND	ND	ND	ND	ND
106	B115	++	+	+	-	+	-	±	±	++
107	B116	++	++	++	±	++	++	++	±	++
108	B117	+	-	-	-	+	+	-	++	++
109	B118 g	+	±	+	+	++	+	++	+	+
110	B118 r	++	-	++	++	++	++	++	±	++
111	B119	+	-	+	-	++	+	-	+	±
112	B120	-	-	±	±	±	-	±	±	±
113	B121	+	±	+	±	±	-	+	±	+
114	B122	++	++	++	++	++	++	±	++	++
115	B123	++	++	++	++	++	++	++	++	++
116	B124	++	-	+	++	+	-	-	±	+
117	B126	++	-	-	-	-	-	-	-	-
118	B127	++	±	++	±	++	++	-	++	++
119	B128	++	±	++	±	++	++	±	++	++
120	B129	++	±	++	±	++	++	-	++	++
121	B130	+	+	++	++	+	-	++	±	+
122	B131	+	+	++	-	-	-	±	±	+
123	B132	+	-	+	-	+	+	-	+	+
124	B133	+	++	++	-	++	++	-	±	-
125	B134	++	+	++	++	++	+	++	+	++
126	B135	±	-	±	-	+	±	-	±	-
127	B136	++	++	+	+	+	+	+	+	+
128	B137	++	+	++	++	++	+	++	+	++
129	B138	-	-	-	-	±	±	-	±	-
130	B139	++	++	++	++	++	++	++	±	++
131	B140	+	±	++	-	+	±	±	+	+
132	B141	++	±	+	±	+	+	-	+	+
133	B142	+	++	+	-	+	+	-	+	+
134	B143	++	-	+	-	++	++	-	++	++
135	B144	++	++	++	++	++	++	++	++	++
136	B145	-	-	-	-	++	-	-	-	-
137	B146	++	++	++	+	++	++	-	++	++
138	B147	-	-	+	-	-	+	+	+	+
139	B148	±	++	++	++	++	+	+	++	++
140	B149	-	±	-	-	-	-	-	-	-
141	B150	+	-	+	++	±	-	++	+	+
142	B151	-	+	-	-	++	+	-	-	-
143	B152	++	±	++	-	++	±	±	+	-
144	B153	++	+	++	+	++	±	+	+	+
145	B154	+	±	++	-	++	±	±	+	+
146	B155	++	-	++	±	++	++	±	++	++
147	B156	±	±	+	+	++	+	±	±	+
148	B157	++	±	++	+	++	+	+	+	++
149	B158	++	-	++	-	++	+	-	+	++
150	B159	++	±	++	-	++	+	±	++	++
151	B160	++	+	++	-	++	+	++	+	++
152	B161	+	+	++	±	++	+	++	++	++
153	B162	+	±	++	-	++	++	++	++	++
154	B163	++	++	++	-	++	++	+	++	++
155	B164	+	-	++	-	++	-	-	++	±
156	B165	+	+	+	-	++	+	+	±	+
157	B166	+	++	++	±	++	+	++	++	±
158	B167	+	±	++	±	++	+	-	++	+
159	B168	±	±	++	±	++	+	-	++	++
160	B169	++	+	++	+	++	+	+	+	+
161	B170	+	+	+	++	+	±	-	±	+
162	B171	++	±	++	-	++	-	-	++	++
163	B172	++	-	+	+	++	+	+	+	+
164	B173	+	-	-	-	+	+	-	-	+
165	B174	++	±	+	+	++	±	++	-	++
166	B175	-	-	-	-	-	-	-	+	-
167	B176	±	±	+	±	+	±	++	-	-
168	B177	-	-	++	-	-	-	-	-	+
169	B178	-	-	-	-	-	±	-	±	±
170	B179	-	±	++	+	++	++	±	±	±
171	B180	-	±	+	+	+	++	±	±	±
172	B181	-	±	++	+	++	++	±	±	±
173	B182	-	±	+	+	+	++	±	±	±
174	B183	++	±	+	-	++	++	++	-	+
175	B184	ND	ND	ND	ND	ND	ND	ND	ND	ND
